# Supplementary material for: Amphid sensory neurons of Caenorhabditis elegans orchestrate its survival from infection with broad classes of pathogens
Source: Life Sci Alliance. 2023 May 31;6(8):e202301949. doi: 10.26508/lsa.202301949 (PMC10233725; doi:10.26508/lsa.202301949)
Supplement: Supplementary file 1 [file LSA-2023-01949_SdataF1.xlsx]

## Sheet: Fig 1J
Intestinal PA14 load (log10 CFU)
N2	lim-4(yz12)	AWC(-)
5.84922	6.06196	5.53148
5.75841	6.12276	5.34242
5.82608	5.84302	5.47227
5.79704	6.13566	5.02803
5.76839	6.02938	5.01424
5.74299	5.99855	5.17609
5.68425	6	5.82608
5.84922	6.12602	5.7104
5.91204	6.00432	6.04271

## Sheet: Fig 1K
Intestinal OG1RF load (log10 CFU)
N2	odr-7(ky4)	AWC(-)
6.07555	5.64345	5.04139
6.12818	5.90309	5
6.07065	5.87506	5.48192
6.16633	5.80844	5.17609
6.13883	5.86727	5.13566
6.12494	5.82608	5.04139
6.23384	5.82391	5.5272
6.23972	5.77085	5.24716
6.20502	5.64998	5.34242

## Sheet: Fig 1L
Intestinal H99α load (log10 CFU)
N2	odr-7(ky4)	AWC(-)
2.8653	3	2.60206
2.82391	2.93785	2.52288
2.8653	3	2.52288
2.8653	3	2.52288
2.8653	3	2.52288
2.82391	2.97004	2.66901
2.82391	3	2.60206
2.82391	2.97004	2.60206
2.82391	3	2.60206
