# Supplementary material for: Amphid sensory neurons of Caenorhabditis elegans orchestrate its survival from infection with broad classes of pathogens
Source: Life Sci Alliance. 2023 May 31;6(8):e202301949. doi: 10.26508/lsa.202301949 (PMC10233725; doi:10.26508/lsa.202301949)
Supplement: Supplementary file 4 [file LSA-2023-01949_SdataFS2.xlsx]

## Sheet: Fig S2A
Pharyngeal pumps per minute fed on OP50
N2	odr-7(ky4)	lim-4(yz12)	AWC(-)	gcy-8	ASG(-)	HA759	ASI(-)	ADF(-)	ASK(-)
290	290	290	330	300	300	290	320	300	325
300	300	280	300	320	310	300	300	310	300
320	280	300	290	300	300	350	290	300	290
310	300	320	290	280	320	280	280	310	330
320	290	300	300	290	300	300	300	300	310
340	340	280	290	280	310	310	310	315	330
310	290	290	290	290	300	320	300	315	345
320	280	310	300	300	320	300	300	300	335
300	300	290	290	280	300	280	310	320	300
270	300	290	280	290	320	270	300	290	320
270	290	300	330	300	300	300	320	280	325
280	320	290	280	300	290	280	300	290	330
270	270	320	280	320	280	350	310	270	320
270	290	345	280	320	300	300	300	300	310
280	270	360	290	310	300	360	290	310	340
290	280	315	350	300	310	300	290	320	300
290	300	300	370	300	310	290	280	350	310
290	290	325	320	320	315	300	300	340	300
260	290	325	350	330	300	340	270	360	290
310	300	300	310	320	295	320	310	300	300
280	300	350	290	330	300	300	310	310	310
310	270	300	270	320	315	300	320	320	320
310	280	315	320	300	300	290	300	365	320
300	290	325	300	310	320	280	320	300	300
290	320	270	310	300	300	290	350	320	320
280	270	310	310	290	310	300	300	310	300
270	280	300	300	280	310	300	310	300	310
270	270	320	300	350	315	310	300	300	280
320	270	280	290	300	325	320	290	290	320
320	290	310	330	290	250	300	280	290	290
330	290	310	320	300	300	315	300	280	315
320	280	300	310	310	300	315	310	300	310
310	320	300	290	310	300	300	310	310	325
290	300	270	270	300	320	325	320	300	300
340	350	300	280	320	300	325	300	310	300
310	360	280	330	330	310	300	315	300	330
310	320	310	320	350	320	310	315	320	350
290	315	280	280	300	300	325	305	300	330
320	335	300	280	360	290	300	300	310	300
290	345	300	280	300	300	310	300	300	310
320	310	290	260	320	310	315	300	310	280
290	280	270	300	300	280	300	310	300	290
290	310	280	300	320	290	290	320	290	300
310	270	340	310	300	270	290	320	280	300
310	290	310	280	320	300	280	300	280	300
310	320	300	310	300	300	300	290	270	310
280	260	290	300	300	310	300	290		300
320	280	280	290			310	300		300
330	270	290	310
335	300	300	310
320	300	290	280
325	280	270	280
335	345	280	300
350	350	270	320
330	360	300	310
335	310	300	270
315	300	280	290
350	310	300	280
345	300	310	320
325	300	320	300
335
312
320
300
310
315
290
300
320
300			300
310			320
320
325
300
350
280
300
300
310
320
330
310
300
290
285
280

## Sheet: Fig S2B
Pharyngeal pumps per minute fed on PA14
N2	lim-4(yz12)	AWC(-)	gcy-8	ASG(-)	HA759	ASI(-)	ADF(-)	ASK(-)
340	320	360	310	310	300	320	325	315
320	310	360	300	320	310	300	325	300
330	310	350	290	290	320	360	300	340
340	290	360	280	280	315	340	315	330
350	280	345	300	260	300	290	300	325
340	300	320	300	280	320	270	310	335
330	320	355	310	290	320	360	320	315
320	335	330	320	300	290	250	300	325
320	300	280	300	310	280	300	325	315
320	310	300	340	320	300	350	300	310
280	320	320	300	350	300	300	315	320
300	335	370	250	360	310	270	300	325
310	300	355	300	300	320	280	320	305
300	315	345	300	310	320	290	320	300
280	300	340	310	280	300	290	350	310
290	320	340	320	290	320	290	300	350
290	310	350	300	300	300	300	320	310
280	300	320	310	310	310	310	300	350
290	300	320	300	370	340	320	315	300
280	320	310	350	250	340	360	340	290
290	290	330	300	270	350	350	315	300
290	280	330	320	290	360	310	300	320
290	300	330	290	350	290	310	310	320
320	320	320	290	300	290	300	300	300
300	300	320	280	310	250	300	320	310
280	310	335	270	320	270	310	305	310
300	300	330	350	360	300	320	305	300
290	350	325	300	300	320	320	310	305
310	300	345	350	310	305	300	290	305
330	310	300	320	320	315	330	290	300
290	320	310	310	350	300	290	280	325
300	300	330	320	270	320	270	300	310
290	320	310	315	280	300	240	305	350
300	300	320	325	300	290	290	295	300
320	315	320	365	300	290	290	305	290
340	305	280	300	310	300	300	280	290
300	300	300	320	320	350	310	250	280
310	300	320	300	360	300	300	300	280
300	310	300	310	350	310	320	305	300
290	300	350	290	290	310	320	310	305
280	320	320	280	290	300	300	320	300
300	300	365	300	300	320	310	320	310
310	310	320	310	250	320	360	365	310
290	320	310	300	300	310	340	300	300
320	300	300	310	380	300	310	320	300
350		320			305	320	300	320
300		310						325
290		315
300
300
300
310
320
345
320
320
345
315
310
320
295
315
335
300
310
300
290
280
300
310
290
320
350
300
290
300
300
300

## Sheet: Fig S2C
Pharyngeal pumps per minute fed on OG1RF
N2	odr-7 (ky4)	AWC(-)	gcy-8	HA759	ADF(-)	ASK(-)	ASG(-)	ASI(-)
340	320	360	300	300	320	310	335	300
320	300	360	320	300	320	320	300	340
330	300	350	300	320	310	300	320	290
340	320	360	290	300	315	350	310	340
350	350	345	280	310	300	290	290	300
340	300	320	300	300	305	280	280	290
330	300	355	320	290	300	290	300	270
320	320	330	300	290	290	300	320	280
320	290	280	310	290	290	310	300	250
320	280	300	300	300	300	300	350	300
280	290	320	290	310	300	310	310	350
300	270	370	300	300	290	300	290	320
310	300	355	310	340	280	320	280	310
300	300	345	300	300	300	350	270	360
280	320	340	300	320	320	300	210	300
290	310	340	320	290	325	325	360	320
340	315	350	300	280	335	300	380	310
280	320	320	290	270	300	300	300	300
290	300	320	300	300	365	300	210	300
280	325	310	310	320	350	290	240	290
310	300	330	305	320	320	290	260	280
290	310	330	315	320	350	280	320	300
300	320	300	300	325	325	300	315	310
320	320	310	320	330	290	350	300	340
300	330	320	320	365	290	360	315	300
330	330	330	325	300	280	300	325	290
300	360	340	365	300	270	320	335	280
290	300	325	300	315	300	300	300	270
310	300	345	320	315	300	310	340	290
330	310	300	300	300	305	305	300	300
290	310	310		310	310	300	290	300
300	290	330			300	300	370	300
290	280	310					350	290
300	280	320					320	290
320	270	320					270	325
340	300	280					290	315
310							280	300
300								335
290
300
300
280
280
300
350
300
320
300
320
300
300
310
300
290
300
300
280
280
300
350
300
320
300
320
300
300

## Sheet: Fig S2D
Pharyngeal pumps per minute fed on H99α
N2	odr-7 (ky4)	AWC(-)	gcy-8	HA759	ADF(-)	ASK(-)	ASG(-)	ASI(-)
340	300	350	300	310	315	310	300	310
320	310	310	320	320	300	300	315	320
330	320	320	300	320	305	320	300	290
340	350	300	290	300	320	300	320	270
350	340	320	280	320	300	290	290	245
340	300	300	300	300	320	300	270	200
330	320	320	300	290	315	280	290	350
320	330	350	310	290	300	350	290	300
320	310	300	300	290	290	350	300	310
320	310	290	310	300	310	300	350	320
280	300	300	300	310	300	280	310	360
300	340	370	320	300	290	280	325	300
310	300	355	300	310	300	300	300	310
300	320	345	320	300	310	310	310	290
280	310	340	300	300	320	300	365	280
290	350	340	320	300	320	300	300	270
340	300	350	300	310	325	310	300	280
280	300	320	290	320	300	320	310	280
290	300	320	280	310	315	320	320	300
280	310	310	300	315	305	325	320	320
310	315	330	320	300	300	356	300	320
290	325	330	350	305	300	365	290	310
300	330	300	300	300	270	300	270	300
320	300	310	310	290	300	310	250	310
300	290	320	300	280	310	290	250	320
330	280	330	305	300	310	280	300	325
300	280	340	350	270	300	270	280	300
290	300	325	320	300	300	300	290	350
310	300	345	310	350	310	350	350	300
330	310	300	300	360	310	350	300	310
290	325	310	290	300	310	320	310	320
300	300	330	280	300	305	300	320	310
290	320	310					300
300	340	320
320	350	320
340	310	280
320
350
300
300
290
280
300
320
310
310
300
300
310
320
300
320
350
300
300
290
280
300
320
310
310
300
300
310
320
300
