# Supplementary material for: Amphid sensory neurons of Caenorhabditis elegans orchestrate its survival from infection with broad classes of pathogens
Source: Life Sci Alliance. 2023 May 31;6(8):e202301949. doi: 10.26508/lsa.202301949 (PMC10233725; doi:10.26508/lsa.202301949)
Supplement: Supplementary file 5 [file LSA-2023-01949_SdataF2.xlsx]

## Sheet: Fig 2J
Intestinal PA14 load (log10 CFU)
N2	gcy-8	HA759	ADF(-)
5.84922	5.98076	6.03743	6.0607
5.75841	6.02119	6.04532	6.11059
5.82608	6.02803	6.05817	6.24138
5.79704	5.96692	5.99709	6.07555
5.76839	6.11283	5.81954	6.15836
5.74299	6.13883	6.06446	6.06196
5.68425	6.233	6.14716	6.01703
5.84922	6.12494	6.17026	5.99709
5.91204	6.12167	6.12385	5.82391

## Sheet: Fig 2K
Intestinal OG1RF load (log10 CFU)
N2	gcy-8	HA759	ADF(-)
6.15331	6.33579	6.30103	6.35475
6.13566	6.28631	6.32015	6.36361
6.11727	6.23045	6.33445	6.37045
6.11394	6.29593	6.34044	6.37045
6.18469	6.30392	6.31034	6.38561
6.16732	6.23384	6.3075	6.36736
6.17319	6.32974	6.38021	6.38739
6.18846	6.2296	6.33176	6.37045
6.22272	6.31034	6.36361	6.3784

## Sheet: Fig 2L
Intestinal H99α load (log10 CFU)
N2	gcy-8	ADF(-)	HA759
2.8653	3	3	2.93785
2.82391	3	3	2.93785
2.8653	3.02803	2.97004	2.93785
2.8653	3.02803	3	2.90309
2.8653	3.05436	3	2.90309
2.82391	3.02803	3	2.93785
2.82391	3.02803	2.97004	2.8653
2.82391	3.02803	3	2.93785
2.82391	3.02803	3	2.90309
