# Supplementary material for: Amphid sensory neurons of Caenorhabditis elegans orchestrate its survival from infection with broad classes of pathogens
Source: Life Sci Alliance. 2023 May 31;6(8):e202301949. doi: 10.26508/lsa.202301949 (PMC10233725; doi:10.26508/lsa.202301949)
Supplement: Supplementary file 6 [file LSA-2023-01949_SdataFS3.xlsx]

## Sheet: Fig S3A
Intestinal PA14 load (log10 CFU)
N2	ASG(-)	ASI(-)	ASK(-)
5.82391	5.67821	5.56427	5.17609
5.87313	5.75077	5.6163	4.98528
5.84922	5.64673	5.62668	5.3862
5.83675	5.5141	5.4624	5.09108
5.81954	5.47712	5.27107	5.30821
5.71878	5.5563	5.5603	5.17609
5.79704	5.61278	5.52288	5.01424
5.8451	5.52288	5.62668	4.80163
5.84716	5.64345	5.58734	4.95424

## Sheet: Fig S3B
Intestinal OG1RF load (log10 CFU)
N2	ASG(-)	ASI(-)	ASK(-)
6.19774	5.95424	5.54819	5.56427
6.23972	5.98975	5.716	5.42597
6.22531	6.00145	5.81735	5.40369
6.17706	5.85532	5.5141	5.62325
6.22011	6.05308	5.74036	5.27107
6.22272	5.94776	5.61278	5.26324
6.21219	5.84094	5.5682	5.20412
6.19405	5.88271	5.68425	5.01424
6.22445	5.82391	5.64015	4.98528

## Sheet: Fig S3C
Intestinal H99α load (log10 CFU)
N2	ASG(-)	ASI(-)	ASK(-)
2.93785	2.42597	2.52288	2.42597
2.97004	2.52288	2.52288	2.30103
3	2.42597	2.52288	2.30103
2.82391	2.60206	2.42597	2.30103
2.8653	2.66901	2.52288	2.12494
2.8653	2.60206	2.52288	2.42597
2.8653	2.52288	2.66901	2.42597
2.82391	2.52288	2.60206	2.30103
2.8653	2.52288	2.60206	2.42597
