# Supplementary material for: Amphid sensory neurons of Caenorhabditis elegans orchestrate its survival from infection with broad classes of pathogens
Source: Life Sci Alliance. 2023 May 31;6(8):e202301949. doi: 10.26508/lsa.202301949 (PMC10233725; doi:10.26508/lsa.202301949)
Supplement: Supplementary file 8 [file LSA-2023-01949_SdataFS4.xlsx]

## Sheet: Fig S4A
log10 FC for C01G5.5
ADF(-)
-50.33
-60.98
-72.35
-70.14

## Sheet: Fig S4B
log10 FC for gcy-15
ASG(-)
-35.45
-36.98
-45.35
-27.21

## Sheet: Fig S4C
log10 FC for C18H7.6
ADL(-)
-20.35
-21.05
-15.36
-39.99
